# Supplementary material for: Integrin alpha5 in human breast cancer is a mediator of bone metastasis and a therapeutic target for the treatment of osteolytic lesions
Source: Oncogene. 2021 Jan 8;40(7):1284–99. doi: 10.1038/s41388-020-01603-6 (PMC7892344; doi:10.1038/s41388-020-01603-6)
Supplement: Supplementary file 2 — TABLE S1 [file 41388_2020_1603_MOESM2_ESM.xlsx]

## Sheet: Geneset1
CTSK
COL8A2
ITGA10
SERPINF1
GLT8D2
FLRT2
COL8A1
AQP1
ECM2
COL5A3
ZFHX4
C14orf139
AEBP1
AXL
MITF
LRP1
EHD2
SFRP4
ITGBL1
DCN
MFAP5
SRPX
OLFML3
ADARB1
TGFB1I1
PDGFRL
NT5E
IGFBP6
DPT
FAM26B
EFEMP2
RAB31
HTRA1
CD200
INS-IGF2
IGF2
RFTN1
ZEB1
LOC727893
PDE4DIP
S100A4
FHOD3
FHL1
CSF1
ADAMTS5
UNC5B
MMP2
PTX3
ANKH
TCF4
MEF2C
WNT5B
OLFML2A
C1orf54
ID3
PALLD
SSPN
BICC1
SDC2
PDGFD
VCAN
PTPRD
IGFBP4
FSTL1
ENPP2
LTBP2
LSP1
FGF7
GPR124
C7orf10
LHFP
MME
MRNA from chromosome 5q31-33 region
HOM-TES-103
CLEC4A
GSN
KCTD12
HOXA10
HOXA9
ERG
DAB2
COL6A2
EMILIN1
TNFSF11
RCN3
LAMA4
NOV
ELTD1
CHN1
PDGFRB
SHOX2
PLXDC1
STAB1
NEDD4
PDZRN4
COL6A1
FGFR1
EMP1
PHLDB1
PLVAP
GALNT1
DDR2
COX7A1
HEG1
NFATC1
PTRF
TWIST1
COL15A1
COL18A1
CYP26B1
GPR1
CD93
MXRA5
INHBA
C10orf56
C21orf96
PCSK5
CLEC11A
TGFBR2
TCIRG1
PTGIS
TIMP3
LMO2
GAS1
SERPINE2
NNMT
TNC
LUM
SLIT2
DPYSL3
GLIPR1
FBLN1
SPOCK1
COL3A1
MDFIC
GNG11
NTRK2
SYNE1
PDGFA
C16orf30
PKD2
ATP6V1B2
LRRC17
ALPL
DIO2
PPEF1
ENG
NID1
SLC2A3
SLC2A14
LAMB2
MCAM
HSPB7
GAS6
GNAI2
FLI1
EDG2
TPM2
LYST
DIXDC1
PDGFC
TPM1
RCBTB2
DSE
KIAA1199
MAP1A
SEPT11
ACTC1
SYNC1
SFXN3
CCPG1
SYNPO
PPFIBP1
ANGPTL2
HSPB2
PLEKHC1
TRAM2
CLEC3B
EPB41L2
MAP4
VIM
CALD1
MAP4K4
ITGA5
AGTRL1
EDNRA
AHNAK
SLC29A1
BMP2
CBLB
DST
CD99
ANPEP
TLR4
P2RY5
PAPPA
VCAM1
PGF
CD34
PPAP2A
LPL
ELK3
PDGFRA
VEGFC
FLJ21272
LYL1
SLC2A2
PDLIM2
ChGn
SLIT3
PLCL2
CXCL12
FHL3
NLRP1
ARL4C
AOC2
LOXL1
CALU
CACNB1
THBS2
LTBP1
PICALM
C4orf18
FAM65A
HEY2
TPP1
LAT2
THBS3
CYP1B1
IGF1
RGL1
FAP
RECK
GJA4
ENPP1
ITGB5
WISP2
JAM3
RAPGEF2
PTGER2
FABP4
THBS1
CTGF
CHST3
NRN1
NR3C1

## Sheet: GeneSet2
MSMB
TOX3
FLRT3
FAM134B
ANGPTL4
SORD
ECM1
EPN3
SLC9A3R1
TK1
RECQL4
TGFBI
MFAP5
HMOX1
CCNB1
SLC19A2
NOX4
PRC1
SPAG5
HSPB1
ABCC5
MLPH
AURKA
KIAA1199
NVL
COL5A1
CCNB2
ATP7B
BLVRB
HNT
TBC1D19
CAPN9
SLC35E3
SPOCK1
TCIRG1
TMEM106C
ADAM8
SRPK3
COASY
PAQR4
CXCR7
HOXB7
P4HA2
ELMO3
TUFT1
MPHOSPH9
DTL
PCNA
TMEM189
CCDC44
HYPK
ITGA5
PCK2
WFDC1
HIG2
RND1
DPP3
EFEMP2
FA2H
SLC2A8
ATP8B1
PPEF1
TBC1D2
MYO19
POLA2
DFNA5
PIAS3
RUSC2
KIAA0101
CPT1A
ESPL1
FHOD1
CCT5
PMM2
C14orf122
TBCE
ABCB6
C9orf127
GCHFR
TMED9
ADIPOR1
E2F1
RACGAP1
C12orf52
MTX1
KIAA0984
TMEM8
SNAPC4
ORMDL2
IGHMBP2
TGFB1I1
ADORA3
KLHL25
NOLA3
ARF3
CACNB3
CDK5RAP1
VPS37C
SNAPC5
TTC26
PLXDC1
GDI1
VANGL1
GORASP2
COG4
MGST2
GTF3C1
GSPT1
MAPK9
ZNF467
RABIF
PELO
CIAPIN1
KIAA0406
KIAA1462
MARS
DDX56
ABHD4
VPS33B
MLX
KIAA0556
SH3GL1
UCKL1
DDX41
NDUFS1
TIMELESS
REPIN1
UBE2Q1
NFS1
ZNF609
EIF2B2
TBC1D9B
CARS
FAM82C
LYPLA3
CIAO1
TUBGCP4
SLC36A1
VPS41
DDX23
TBL2
PIP4K2C
EP400
TOR1B
RGS3
PARP16
